# Supplementary material for: An engineered channelrhodopsin optimized for axon terminal activation and circuit mapping
Source: Commun Biol. 2021 Apr 12;4:461. doi: 10.1038/s42003-021-01977-7 (PMC8042110; doi:10.1038/s42003-021-01977-7)
Supplement: Supplementary file 4 — Supplementary Data 1 [file 42003_2021_1977_MOESM4_ESM.xlsx]

## Sheet: Figure1
Figure 1d
Cont	mGluR2	mGluR2-PA
1.19233	1.15603	0.158122
1.02069	1.28164	0.151396
0.78698	0.729787	0.115509
Figure 1f
Bsn			Tau			MAP2
Cont	mGluR2	mGluR2-PA	Cont	mGluR2	mGluR2-PA	Cont	mGluR2	mGluR2-PA
0.51	0.53	0.49	0.37	0.56	0.35	0.42	0.1	0.16
0.53	0.45	0.56	0.46	0.77	0.43	0.33	0.58	0.14
0.58	0.52	0.41	0.19	0.49	0.4	0.54	0.4	0.02
0.56	0.62	0.56	0.56	0.65	0.24	0.65	0.46	0.36
0.53	0.73	0.45	0.71	0.65	0.45	0.33	0.23	0.17
0.54	0.71	0.45	0.71	0.7	0.71	0.58	0.53	0.17
0.41	0.64	0.58	0.69	0.49	0.43	0.39	0.64	0.16
0.4	0.66	0.28	0.82	0.34	0.49	0.64	0.35	0.25
0.44	0.57	0.47	0.63	0.45	0.4	0.35	0.65	0.59
0.66	0.22	0.41	0.46	0.24	0.45	0.46	0.52	0.38
0.39	0.43	0.31	0.28	0.59	0.55	0.42	0.5	0.36
0.44	0.61	0.08	0.48	0.42	0.63	0.66	0.5	0.02
0.45	0.38	0.51	0.61	0.56	0.42	0.72	0.42	0.31
0.43	0.36	0.48	0.59	0.67	0.35	0.51	0.44	0.48
0.48	0.65	0.37	0.66	0.61	0.5	0.5	0.65	0.11
0.49	0.35	0.39	0.39	0.59	0.57	0.39	0.65	0.21
0.3	0.59	0.3	0.52	0.78	0.78	0.44	0.49	0.47
0.5	0.62		0.6		0.58	0.55		0.43
0.4			0.51		0.72	0.36		0.5
0.46			0.63		0.64	0.43		0.4
0.3			0.55		0.43	0.38		0
0.44			0.73		0.17	0.52		0.22
0.31			0.65		0.34	0.52		0.25
0.32			0.54		0.32	0.66		0.24
0.39			0.72		0.8	0.62		0.59
0.32			0.48		0.09	0.52		0.31
			0.48		0.35	0.26		0.2
			0.5		0.52	0.49		0.28
					0.4			0.17

## Sheet: Figure2
Figure 2b
Hippocampus		Cortex
Cont	mGluR2-PA	Cont	mGluR2-PA
14.2386	39.6939	3.50185	14.4441
15.1516	73.8797	9.27624	26.9489
18.8868	38.8727	7.5261	12.8046
16.4591	24.1226	29.6973	22.016
26.0558	59.2782	4.84297	15.1997
27.3581	67.2498	5.57966	26.6054
Figure 2d
	ChR2 (cont)	ChR2-mG2-PA
AZ	79	42
Terminal	345	266
axon	297	140
Total	721	448

## Sheet: Figure3
Figure 3c
Control	mGluR2-PA	mGluR2	MVIBD	CAST	RIM1
13.7227	34.4	28.32	56.802	34.497	3.538
24.9925	11.112	74.0995	69.3645	25.731	4.469
20.844	33.343	30.2525	63.358	23.504	4.02
16.0475	8.248	80.0755	29.101	19.9795	2.85
57.3945	11.9323	57.143	21.217	16.157	3.68
76.1335	20.1395	64.2623	63.962	6.625	3.777
34.101	22.916	53.202	14.037	10.056	4.292
	35.1125	78.976	11.144	9.112	3.96
	43.831	7.9455	9.321	10.07	4.75
	18.032	81.524	12.335	10.347	3.625
	9.556	18.9273	24.1075	15.269	4.047
	28.84	33.294	21.9303	8.907
	28.6662	13.4808	15.0767	6.05
	3.822	41.2595	7.195	9.51367
	25.128	9.0025	20.228	6.594
		6.361	6.852	10.8925
		21.27		21.052
				22.099
Figure 3e
Control	mGluR2-PA	mGluR2	MVIBD	CAST	RIM1
-27.5529	-177.637	-10.3083	-10.7772	-28.7348	-7.70214
-6.87206	-27.0712	-4.31634	-59.7927	-16.8168
-20.1695	-8.79191	-63.6996	-9.07838	-59.4555
-4.91466	-179.323	-84.2415	-176.156	-69.3662
-17.2627	-49.4348	-4.61078	-6.40109	-16.5878
-8.0933	-75.452	-11.2713	-17.7178	-7.73287
-109.673	-13.6848	-33.5336	-78.9393	-5.38552
-41.9218	-35.4074	-38.5718	-114.112	-13.5842
-69.4074	-146.914	-30.4149	-7.44698	-8.18844
-13.9463	-12.3474	-4.93604	-20.7941	-34.9192
-73.8367	-129.76	-97.9994	-9.57382	-345.273
	-12.4621	-44.8089	-4.33479	-346.259
	-31.9849	-28.0368	-24.9574	-24.8306
	-132.812	-161.64	-8.83091	-11.926
	-83.1802	-161.781	-138.931	-19.4092
	-113.972	-19.3195	-24.9723	-339.443
	-122.618	-36.6182	-6.25848	-9.36676
	-76.0151	-29.9541		-49.5479
	-36.3724	-97.0268		-63.9445
	-37.5963	-6.41432
	-81.2412	-8.20345
		-179.191
		-148.683
		-20.0669
		-11.505
		-11.9256
		-6.37881
		-6.68577
		-71.0466
Figure 3f
Control	mGluR2-PA	mGluR2	MVIBD	CAST
0.622459	0.388957	0.406343	0.767457	0.482843
0.441008	0.79049	0.191929	0.172997	0.375248
0.389397	0.260702	0.659162	0.523153	0.693123
0.594461	0.391708	0.305383	0.383049	0.458926
0.699862	0.336925	0.970836	0.334719	0.790643
0.426274	0.502105	0.34905	0.192642	0.233227
0.523503	0.957807	0.567668	0.334668	0.583711
0.114539	0.0939402	0.467065	0.449743	0.26308
0.303912	0.152627	0.386304	0.19229	0.506427
0.674916	0.313517	0.820629	0.507732	0.279111
0.436675	0.359455	0.189104	0.302261	0.404268
	0.425588	0.300919	0.352729	0.394941
	0.239364	0.349331	0.143692	0.303651
	0.635096	0.38535	0.377879	0.690667
	0.519513	0.340094	0.373932	9.48e-05
	0.381959	0.34222	0.41816	0.0246288
	0.0386332	0.0748705	0.645367	0.304255
	0.0497165	0.117527		0.0832033
	0.216438	0.360843		0.25887
	0.328725	0.422073
	0.118726	0.437754
		0.361695
		0.401608
		0.371215
		0.136432
		0.00854623
		0.511196
		0.894436
		0.270391
Figure 3h
Control		mGluR2-PA		mGluR2		MVIBD		CAST
before	TTX	before	TTX	before	TTX	before	TTX	before	TTX
-54.1711	-3.01134	-100.198	-0.951024	-69.3972	-0.870538	-14.789	-1.12477	-15.167	-0.546046
		-93.0287	-0.353404	-118.695	-2.05377			-50.1242	-0.448162
		-138.074	-1.31583	-93.9033	-3.19781			-55.2913	-1.38371
				-136.808	-1.42438
				-137.195	-2.08239

## Sheet: Figure4
Figure 4b
Control								mGluR2-PA
21.8 mW	4.2 mW	2.6 mW	1.1 mW	0.60 mW	0.24 mW	0.13 mW	0.03 mW	21.8 mW	4.2 mW	2.6 mW	1.1 mW	0.60 mW	0.24 mW	0.13 mW	0.03 mW
100	83.9828	46.1982	33.4342	15.6442	9.38272	2.85993	0.585045	100	90.4399	103.887	7.13703	7.78234	5.79349	2.955	5.02445
100	35.0146	12.0025	5.61792	4.68128	2.63522	2.35749	5.47197	100	121.039	117.422	78.0958	2.8407	0.690521	3.87339	3.54656
100	75.5606	81.2137	29.7888	7.62795	6.40301	2.63981	2.18152	100	107.106	106.317	6.9154	3.43317	1.70926	2.30167	1.34434
100	97.4793	81.2601	78.2902	1.08577	4.75446	2.62472	3.56595	100	88.4363	74.2914	7.73125	8.42159	3.84529	4.21629	5.19857
								100	85.5703	83.1449	54.3368	7.64289	6.66264	1.71282	1.04944
								100	91.8412	81.4688	4.82334	6.08473	9.06469	9.8725	8.13232
Figure 4d
Control								mGluR2-PA
21.8 mW	4.2 mW	2.6 mW	1.1 mW	0.60 mW	0.24 mW	0.13 mW	0.03 mW	21.8 mW	4.2 mW	2.6 mW	1.1 mW	0.60 mW	0.24 mW	0.13 mW	0.03 mW
100	100	100	100	70	0	0	0	100	100	100	100	100	30	0	0
100	100	100	100	100	100	0	0	100	100	100	100	0	0	0	0
100	100	100	100	100	100	80	0	100	100	100	100	0	0	0	0
100	100	100	100	100	0	0	0	100	100	100	100	0	0	0	0
100	100	100	100	100	80	0	0	100	100	100	100	100	40	0	0
100	100	100	100	100	100	100	0	100	100	100	100	10	0	0	0

## Sheet: Figure5
Figure 5e lower left
Control																			mGluR2-PA
50-100 ms	100-150 ms	150-200 ms	200-250 ms	250-300 ms	300-350 ms	350-400 ms	400-450 ms	450-500 ms	500-550 ms	550-600 ms	600-650 ms	650-700 ms	700-750 ms	750-800 ms	800-850 ms	850-900 ms	900-950 ms	950-1000 ms	50-100 ms	100-150 ms	150-200 ms	200-250 ms	250-300 ms	300-350 ms	350-400 ms	400-450 ms	450-500 ms	500-550 ms	550-600 ms	600-650 ms	650-700 ms	700-750 ms	750-800 ms	800-850 ms	850-900 ms	900-950 ms	950-1000 ms
1.11367	1.26749	1.14443	1.32902	1.31056	1.79663	1.79048	1.91969	1.87047	1.91969	1.86431	1.95045	2.1535	2.31347	2.41192	2.67034	2.49806	2.5842	2.30732	1.00835	0.827072	1.12165	1.23494	1.03101	0.951699	0.92904	0.951699	1.08766	1.18962	1.08766	0.951699	0.849732	0.974359	1.16696	1.11032	1.14431	1.065	0.94037
0.53271	0.621495	0.976636	1.33178	0.976636	1.50935	1.68692	2.30841	2.04206	1.59813	1.68692	1.68692	1.42056	1.06542	2.13084	2.3972	1.95327	1.59813	1.24299	1.09946	1.04792	1.19824	0.962025	0.962025	0.96632	0.96632	0.992089	1.09087	1.14241	1.03504	1.01356	1.10375	1.09946	0.846067	1.1467	1.07369	1.00927	1.25836
1.01333	1.77333	0.57	0.506667	2.02667	0.886667	1.26667	1.01333	0.95	0.886667	1.77333	0.57	1.33	2.02667	1.45667	2.09	1.26667	1.20333	0.886667	0.860627	0.860627	0.926829	0.993031	0.617886	0.772358	0.860627	0.904762	0.772358	0.772358	1.0813	0.83856	0.993031	1.0813	1.16957	1.2137	0.993031	0.794425	1.10337
0.835705	1.47477	0.958603	0.958603	1.27814	0.860285	0.983182	0.884864	1.45019	1.05692	1.25356	0.712807	0.934023	1.0815	1.13066	1.15524	1.22898	0.934023	0.958603	1.06447	1.03913	1.33482	1.02223	1.25033	1.14051	1.03913	1.25878	1.25878	0.954647	1.16585	1.12361	1.07292	1.21654	1.25878	1.1743	1.22499	1.1743	1.28413
0.567232	0.983912	0.993037	1.00824	1.04018	0.976309	0.976309	0.985433	0.85313	0.941332	0.977829	0.921562	1.10709	0.926125	0.961101	1.00672	0.967184	1.0341	1.01737	0.706612	1.07955	1.05992	1.27583	1.47211	1.15806	0.82438	0.902893	1.13843	1.02066	0.922521	1.05992	0.883264	0.686983	1.02066	0.902893	1.02066	1.15806	0.981405
0.871415	1.13261	0.95698	0.936715	0.974994	1.06957	0.990756	1.03354	1.01778	0.981749	1.13036	1.01553	1.06056	1.02003	1.01778	1.08308	1.09208	1.08533	1.20017	0.57	0.639091	0.708182	0.708182	0.794545	1.07091	1.10545	0.777273	1.01909	0.984545	1.17455	0.587273	0.829091	1.20909	1.57182	1.41636	1.01909	0.898182	1.29545
1.13003	0.910426	0.969901	1.33133	0.951601	1.2627	1.27185	0.905851	1.24898	1.25813	1.13003	1.18493	1.2261	0.960751	1.2627	1.15748	1.0614	1.13003	1.19408	0.707843	1.08039	0.894118	1.32255	1.09902	0.80098	1.19216	1.09902	0.87549	0.931373	1.3598	1.00588	1.21078	0.987255	0.707843	1.08039	0.912745	0.95	1.19216
																			1.12315	0.842365	1.26355	0.561576	0.982759	1.49754	0.889163	1.12315	0.842365	1.40394	0.935961	1.02956	0.935961	0.935961	1.12315	1.21675	0.748768	1.02956	0.842365
																			1.6368	1.33563	1.54514	1.29635	1.34873	1.1654	1.29635	0.916609	0.694004	0.929704	1.51895	0.877326	0.929704	0.916609	1.30944	1.1785	0.995176	1.30944	1.08684
																			1.06403	1.23847	1.28207	1.14689	1.01607	0.880881	0.937572	1.16433	1.02479	1.05967	1.16869	0.98118	1.11636	1.11636	1.22975	1.07712	1.12509	1.28644	1.07712
																			0.263158	0.947368	1.31579	1.05263	1.21053	1.26316	0.842105	1.42105	0.789474	1.21053	1	1	1.31579	0.631579	0.947368	0.842105	1.42105	0.684211	0.894737
																			0.679408	0.960543	1.19482	1.03083	1.03083	1.71023	1.10111	0.98397	0.609125	0.98397	1.12454	1.0074	1.10111	1.56967	1.4291	0.960543	1.35882	1.10111	1.14797
Figure 5e lower right
Control	mGluR2-PA
1.90609	1.0328
1.51402	1.05335
1.23667	0.926829
1.05951	1.16096
0.960221	1.01446
1.03532	0.967273
1.13412	1.02157
	1.01724
	1.17298
	1.10489
	1.00277
	1.10974
Figure 5f
Latency		Jitter
Control	mGluR2-PA	Control	mGluR2-PA
16.65	17.35	0.15	0.4
7.95	5.75	0.1	0.4
7.45	14.55	0.15	0.1
19.55	14.35	0.45	0.2
11.65	20.8	0.5	0.5
10.05	6	0.1	0.1
11.65	19.8	0.5	0.1
	12.4		0.4
	10.2		0.5
	8.2		0.1
	11.6		0.5
	17		0.1

## Sheet: Supplementary Figure3
Supplementary Figure 3b
ChR2
98.009
44.369
91.807
72.058
95.4285
93.706
106.766
55.8695
88.388
103.468
71.5885
79.576
80.8705
87.369
78.032
104.326
97.102
82.894
84.1347
101.725
Supplementary Figure 3c
ChR2
-200.101
-179.011
-153.785
-248.582
-110.148
-105.596
-465.18
-4.31382
-135.087
-26.5307
-60.4303
-67.1962
-343.658
-169.628
-31.5205
-44.0617
-52.1242
-176.126
-116.147
-505.082
-274.85
-85.7859
-88.2082
-326.233
-247.447
-393.62
-154.28
-57.2064
-125.778
-56.2688
-194.973
-182.929
Supplementary Figure 3d
	Control	mGluR2-PA	mGluR2	MVIBD	CAST	RIM1
EPSC	11	21	29	17	19	1
no EPSC	4	7	6	10	13	19
Supplementary Figure 3g
Control	mGluR2-PA	mGluR2	MVIBD	CAST
3.1	2.5	2.1	2.1	3.6
8.6	3.4	3.4	3.7	5
2.9	6.9	1.7	4.5	1.8
4	3.3	2.1	2.2	3.2
1.5	2.2	1.8	1.8	2.2
4.2	2.4	4	5.8	6.6
1.7	1.6	2.8	2.7	2.5
3.1	6.4	2.9	5.6	10.4
3.3	4.1	2.1	6.1	6.5
2.5	5.1	3.1	1.6	10.6
1.7	3.2	5.6	4.7	4.2
	3	2.2	12.4	7.5
	2.9	2.6	5.2	6.2
	5.4	2.9	5.5	5.3
	2.7	1.7	1.6	5.2
	2.1	3.9	2.2	2.3
	4.2	8.8	2	7.4
	2.8	7.2		2.2
	7.6	1.9
	3.1	3.5
	1.7	6
		2.1
		3.7
		5.2
		6.8
		2.3
		2.2
		6.8
		3.8
Supplementary Figure 3h
Control	mGluR2-PA	mGluR2	MVIBD	CAST
0.13654	0.055291	0.1287	1.0572	0.42059
0.44075	0.23719	0.87541	0.38113	0.40878
0.11279	1.098	0.10199	0.20943	0.068861
1.4759	0.11252	0.15512	0.21966	0.72295
0.72391	0.32833	0.30759	0.83785	0.48661
0.27117	0.26533	0.5104	0.05873	0.27451
0.19094	0.23529	0.078466	0.16674	1.9715
0.1021	0.34326	0.78609	0.29181	2.2117
0.21668	0.17949	0.38964	1.1636	1.9723
1.0997	0.53832	0.19195	0.15437	0.92584
0.052481	0.163	0.13366	1.1632	0.40468
	0.51654	0.099038	0.10804	0.2647
	0.26045	0.096838	0.17226	0.36857
	0.071737	0.14866	0.29627	0.22913
	0.093302	0.054042	0.057504	0.84712
	0.20411	0.28186	0.10395	1.2761
	0.28296	0.38144	0.27491	0.27873
	0.80633	0.13914		0.11863
	0.78248	0.16401
	0.57222	0.56413
	2.1334	1.1641
		0.089532
		0.10697
		0.33944
		0.53023
		1.3185
		0.56026
		0.91043
		0.23145
Supplementary Figure 3i
Control	mGluR2-PA	mGluR2	MVIBD	CAST
0.965263	1.75612	2.26804	2.87893	2.13942
0.597106	0.726807	1.4792	6.96682	1.33554
0.490457	1.99178	1.83663	1.05832	0.691605
2.05143	0.673635	2.73061	1.11539	1.95448
4.67125	2.5225	2.09239	6.61188	2.96288
4.16036	1.44827	1.29312	2.27801	0.689813
4.37344	1.40535	0.609959	6.03195	1.5025
4.46119	4.1788	1.87458	0.747608	0.664359
4.18919	5.09686	3.50984	3.20684	5.38558
3.30583	2.86504	0.775583	0.491162	2.46839
0.97216	0.948828	0.715422	6.34358	1.0009
	3.16249	5.85391	1.79533	0.76768
	0.860513	5.78875	1.05893	1.05852
	0.519987	0.838278	1.21569	0.737777
	1.8573	1.55667	0.747911	0.740915
	0.95268	0.944491	0.95466	4.26625
	1.04876	2.56076	1.03702	0.959324
	1.48175	0.63079		3.27997
	4.85995	5.83919
	2.55209	1.92152
	4.18597	0.958712
		0.856318
		1.24825
		1.7927
		3.17169
		8.32438
		1.56813
		2.38275
		2.98252
Supplementary Figure 3j
Control	mGluR2-PA	mGluR2	MVIBD	CAST
7.09371	3.25261	3.11321	6.67569	14.5298
6.08231	2.06453	3.7023	4.59477	4.42847
9.31604	7.23294	5.1686	2.74607	2.04121
5.3584	13.7915	7.22529	5.22731	6.11971
7.24646	8.00882	12.5341	4.62183	2.88597
3.52302	3.9922	2.12784	4.15451	1.23088
6.05902	3.80074	6.91944	1.48874	12.004
8.14067	6.8556	2.97383	12.1069	2.46782
	5.81926	8.8603	4.95939	1.80213
	7.41792	3.31284	4.44716	5.09095
	7.07034	2.29107	4.07536	4.99781
	2.09891	4.47699	6.79072	1.83552
	6.46086	4.04235	2.52296	3.17051
	5.64052	5.03865	2.72342	1.48913
	1.80766	3.44925
	2.7636	2.04395
	11.327	6.35483
	6.60779	2.51932
	2.8295	7.06477
		4.19444
		5.25206
		3.6631
		6.67056
		5.99904
		1.20508
		1.48624
Supplementary Figure 3k
Control			mGluR2-PA			mGluR2			MVIBD			CAST
5 ms	2 ms	1 ms	5 ms	2 ms	1 ms	5 ms	2 ms	1 ms	5 ms	2 ms	1 ms	5 ms	2 ms	1 ms
100	114.356	71.9627	100	110.36	98.448	100	73.0834	76.271	100	143.553	84.9071	100	66.7845	55.8199
100	148.437	131.08	100	103.972	92.605	100	167.028	206.668	100	54.5592	31.6116	100	10.0156	4.46004
100	71.4267	95.9989	100	98.2285	108.297	100	98.415	69.9023	100	61.7534	38.1837	100	65.1363	10.1373
100	120.363	121.993	100	65.8924	44.5492	100	117.771	106.825	100	94.4499	95.4215	100	70.9127	41.6463
100	113.364	119.558	100	51.9289	84.0499	100	98.2241	99.2499	100	98.7008	102.546	100	103.278	97.5599
100	103.483	151.972	100	49.0038	56.0136	100	75.233	81.3464	100	85.8251	100.032	100	94.0054	87.7612
100	108.972	130.341	100	81.2107	80.8886	100	74.3951	112.878	100	71.0856	75.6698	100	130.926	154.337
100	115.197	101.773	100	116.914	111.852	100	85.263	86.526	100	101.962	100.242	100	101.301	187.507
			100	62.3344	87.6642	100	110.089	119.9	100	21.9784	7.92325	100	6.73948	4.36353
			100	107.618	86.9959	100	23.0306	10.1069	100	105.498	69.8268	100	119.418	89.0683
			100	117.162	137.322	100	79.4457	30.7171	100	73.5093	93.6836	100	73.4544	41.7449
			100	103.711	91.7804	100	72.7531	62.2141	100	118.2	75.36	100	87.9252	82.7852
						100	173.937	92.3484	100	102.764	90.7173
						100	85.0606	109.482	100	93.5142	91.8769
						100	105.059	102.8
						100	52.9498	43.0533
						100	88.9727	101.06
						100	107.049	102.103
